# Supplementary material for: Respiratory syncytial and influenza viruses in children under 2 years old with severe acute respiratory infection (SARI) in Maputo, 2015
Source: PLoS One. 2017 Nov 30;12(11):e0186735. doi: 10.1371/journal.pone.0186735 (PMC5708764; doi:10.1371/journal.pone.0186735)
Supplement: S2 File — A hospital-based surveillance study among children ≤2 years admitted to the breastfeeding and respiratory disease wards of the Maputo Central Hospital (MCH) suffering with SARI, were enrolled from January 2015 to January 2016. (XLS) [file pone.0186735.s003.xls]

## Sheet: Data
agemon	agecat	male	dryseason	fever	cough	rhinorrhoea	dyspnoea	sintpn	all4	diagbr	diagpn	diagbc	diadistress	diagivrs	diagasthma	diagcardio	antibio24	oxygen	medoth	rsv	influenza	outcome	dth
2	0	1	0	1	1	1		0	0	0	0	0	0	0	1	0	0	0	1	0	0		0
9	2	0	0	0	1	1	1	0	0	1	0	0	1	0	0	0	0	0	1	1	0		0
7	2	0	0	1	1	0	1	1	0	1	0	0	0	0	0	0	0	0	1	0	0		0
6	2	0	0	1	0	0	1	0	0	0	1	0	1	0	0	0	0	0	1	0	0		0
9	2	1	0	0	1	0	1	0	0	1	0	0	1	0	0	0	0	0	1	0	0		0
18	3	0	0	0		0	1	0	0	0	0	0	0	0	1	0	0	0	1		0		0
23	3	0	0	0	1	0	1	0	0	1	0	0	1	0	1	0	0	0	1		0		0
18	3	0	0	0	0	0	1	0	0	1	0	0	1	1	1	0	0	0	1		0		0
13	3	0	0	0	1	0	1	0	0	1	1	0	1	0	0	0	0	0	1		0		0
6	2	0	0	0	1	0	0	0	0	1	0	0	0	0	0	0	1	0	0	0	0	1	0
2	0	1	0	0	0	0	1	0	0	1	0	0	0	0	0	0	1	0	0	0	0	1	0
11	2	0	0	1	1	0	0	0	0	1	0	0	0	0	0	0	1	0	0	0	0	1	0
6	2	0	0	1	0	0	1	0	0	1	1	0	0	0	0	0	1	0	0	0	0	1	0
7	2	1	0	0	1	1	1	0	0	0	0	0	1	0	0	0	0	0	1	0	0		0
7	2	1	0	0	1	1	1	0	0	0	0	1	0	0	0	0	1	0	0	0	0	1	0
6	2	0	0	1	1	1	0	0	0	1	0	0	0	0	0	0	1	0	0	0	0	1	0
2	0	1	0	1	1	0	0	0	0	1	1	0	0	0	0	0	1	0	0	0	0	1	0
8	2	0	0	0	1	0	0	0	0	1	0	0	0	0	0	0	1	0	0	0	0	0	1
2	0	1	0	0	1	0	1	0	0	0	0	1	0	0	0	1	1	1	0	0	0	1	0
2	0	1	0	0	1	0	1	0	0	1	0	1	1	0	0	0	1	0	0	0	0	1	0
2	0	1	0	0	0	0	0	0	0	1	0	0	0	0	0	0	1	0	0	0	0	1	0
2	0	1	0	0	1	1	1	0	0	1	0	0	1	0	0	0	0	0	1	1	0		0
9	2	1	1	1	1	1	0	0	0	1	0	0	0	0	0	0	1	0	0	0	0	1	0
6	2	0	1	0	1	1	0	0	0	0	0	1	0	0	0	0	0	0	1	1	0	1	0
2	0	1	1	0	1	0	1	0	0	0	0	1	0	0	0	0	1	0	0	1	0	1	0
10	2	1	1	0	0	1	1	0	0	1	0	0	0	0	0	0	1	0	0	0	0	1	0
7	2	1	1	0	1	1	1	0	0	0	0	0	0	1	0	0	0	0	1	0	0	1	0
8	2	1	1	1	0	0	0	0	0	1	0	0	0	0	0	0	1	1	0	1	0	1	0
5	1	1	1	0	1	0	1	0	0	0	0	1	0	0	0	0	0	0	1	0	0	1	0
11	2	0	1	0	1	0	1	0	0	0	0	1	0	0	0	0	1	0	0	0	0	1	0
3	1	0	1	0	1	0	1	0	0	0	0	1	0	0	0	0	0	0	1	0	0	2	0
5	1	0	1	1	1	1	1	1	1	0	0	1	0	0	0	0	1	0	0	1	0	1	0
10	2	1	1	0	1	0	1	0	0	0	0	1	0	0	0	0	1	1	0		1	1	0
2	0	0	1	0	1	1	1	0	0	1	0	0	0	0	0	0	1	0	0	1	0	1	0
9	2	0	1	0	1	0	1	0	0	0	0	0	1	0	0	0	1	0	0	0	0	1	0
2	0	1	1	1	1	0	1	1	0	1	1	0	0	0	0	0	1	0	0	1	0	1	0
7	2	0	1	0	1	0	1	0	0	1	0	1	1	0	0	0	1	0	0	0	0	1	0
10	2	1	1	0	1	0	1	0	0	1	0	0	0	0	0	0	1	0	0	0	0	2	0
7	2	1	1	0	1	0	1	0	0	0	0	0	0	0	1	0	1	1	0	0	0	1	0
10	2	0	1	1	1	1	1	1	1	1	0	0	0	0	0	0	1	0	0	0	0	1	0
3	1	1	1	1	1	1	1	1	1	1	0	0	0	0	0	0	1	1	0		1	0	1
3	1	1	1	0	0	0	1	0	0	0	0	1	0	0	0	0	1	0	0	1	0	1	0
9	2	0	1	0	1	1	1	0	0	1	0	0	0	0	0	0	1	0	0	0	0	1	0
2	0	0	1		1	1	1	0	0	0	1	0	0	0	0	0	1	0	0	0	0	1	0
4	1	0	1	0	1	1	0	0	0	0	0	0	0	0	0	1	0	0	1	0	0		0
11	2	1	1	0	1	1	1	0	0	0	0	1	0	0	0	0	0	0	1	0	0		0
3	1	0	1	0	1	1	1	0	0	0	0	1	0	0	0	0	0	0	1	0	0		0
20	3	0	1	1	1	1	1	1	1	1	0	0	0	0	0	0	0	0	1	0	0		0
13	3	1	1	0	1	0	1	0	0	0	0	0	1	0	0	0	0	0	1	0	0		0
18	3	0	1	1	0	0	0	0	0	0	0	0	0	0	0	0	0	0	1		1		0
21	3	0	1	1	1	0	1	1	0	1	0	0	0	0	0	0	0	0	1	0	0		0
20	3	0	1	0	1	1	1	0	0	0	0	1	0	0	0	0	1	0	0	0	0	1	0
20	3	1	1	0	1	0	1	0	0	0	0	0	1	0	1	0	1	0	0	0	0	1	0
15	3	0	1	1	1	1	1	1	1	1	0	0	0	1	0	0	1	0	0		1	1	0
21	3	1	1	0	1	1	1	0	0	0	0	0	1	0	0	0	1	0	0	1	0	1	0
21	3	0	1	0	1	0	1	0	0	0	0	0	1	0	1	0	1	0	0	0	0	1	0
21	3	1	1	1	1	0	1	1	0	0	0	0	1	0	0	0	1	0	0		1	1	0
22	3	0	1	1	1	1	1	1	1	1	1	0	0	0	0	0	1	0	0	0	0	1	0
16	3	1	1	1	1	1	1	1	1	0	0	0	0	0	0	0	1	0	0	1	0	1	0
20	3	1	1	1	1	0	0	0	0	1	0	0	0	0	0	0	0	0	1	0	0	1	0
14	3	0	1	0	0	0	0	0	0	0	0	0	0	1	0	0	1	1	0	0	0	1	0
16	3	0	1	1	1	0	0	0	0	0	0	0	0	0	0	0	1	1	0	0	0	1	0
20	3	0	1	1	0	0	1	0	0	0	0	0	1	0	0	0	1	0	0	0	0	1	0
15	3	1	1	0	1	1	1	0	0	0	0	1	0	0	0	0	1	0	0	0	0	1	0
17	3	0	1	1	1	0	0	0	0	1	0	0	0	0	0	0	1	0	0	1	0	1	0
16	3	0	1	1	1	0	1	1	0	0	0	0	1	0	0	0	1	0	0	0	0	1	0
17	3	1	1	0	1	1	1	0	0	1	0	0	0	0	0	0	1	1	0	0	0	1	0
6	2	0	1	1	1	0	1	1	0	1	0	1	0	0	0	1	1	1	0	1	0	1	0
2	0	1	1	1	1	1	1	1	1	1	0	0	0	0	0	0	1	0	0	1	0	1	0
9	2	1	1	0	1	0	1	0	0	1	0	0	0	0	0	0	1	0	0	0	0	1	0
2	0	1	1	1	1	1	1	1	1	1	0	0	1	0	0	0	1	1	0	1	0	1	0
2	0	1	1	1	1	1	1	1	1	1	0	0	0	0	0	0	1	0	0	1	0	1	0
4	1	0	1	1	1	1	1	1	1	0	0	0	1	0	0	0	0	0	1	1	0	1	0
11	2	1	1	0	1	0	1	0	0	0	0	1	0	0	0	0	1	0	0	0	0	1	0
2	0	1	1	1	1	1	1	1	1	1	0	0	0	0	0	0	0	0	1	1	0		0
6	2	0	1	1	1	1	1	1	1	0	0	0	1	0	0	0	1	0	0	0	0	1	0
20	3	1	1	1	1	0	1	1	0	1	0	0	0	0	0	0	1	0	0	0	0	1	0
17	3	1	1	1	1	1	1	1	1	0	0	0	1	0	0	0	1	0	0	1	0	1	0
12	3	0	1	1	1	1	1	1	1	1	0	0	0	0	0	0	1	0	0	0	0	1	0
15	3	0	1	1	1	1	1	1	1	0	1	0	0	0	0	0	1	0	0	0	0	1	0
14	3	0	1	1	1	1	1	1	1	1	0	0	0	0	0	0	1	0	0	1	0	1	0
23	3	1	1	1	1	0	1	1	0	1	0	0	0	0	1	0	1	0	0	1	0	1	0
11	2	1	1	1	1	1	1	1	1	0	0	1	0	0	0	0	1	0	0	0	0	1	0
2	0	0	1	1	1	0	1	1	0	0	0	1	0	0	0	0	1	0	0	1	0	1	0
2	0	1	1					0	0	0	0	0	0	0	0	0	1	0	0	1	0	1	0
4	1	1	1	1	1	0	1	1	0	0	0	0	1	0	0	0	1	0	0	1	0	1	0
4	1	1	1	1	1	1	1	1	1	1	0	1	0	0	0	0	1	0	0	1	0	1	0
1	0	0	1	1	1	1	1	1	1	0	0	1	0	0	0	0	1	0	0	1	0	1	0
2	0	1	1	1	1	1	1	1	1	0	0	1	0	0	0	0	1	0	0	1	0	1	0
1	0	0	1	1	1	0	1	1	0	0	0	0	1	0	0	0	1	0	0	1	0	1	0
10	2	0	1	1	1	1	1	1	1	0	0	0	1	0	0	0	0	0	1	1	0		0
14	3	1	1	1	1	1	1	1	1	1	0	0	0	0	0	0	1	0	0	0	0	1	0
20	3	0	1	1	1	1	1	1	1	0	0	1	0	0	0	0	0	0	1	1	0		0
20	3	1	1	1	0	0	1	0	0	0	0	0	0	0	0	0	1	0	0	0	0	1	0
2	0	0	1	1	1	1	1	1	1	1	0	0	0	0	0	0	1	0	0	1	0	1	0
12	3	0	1	1	1	1	1	1	1	0	0	0	1	0	0	0	1	0	0	0	0	1	0
2	0	0	1	1	1	1	1	1	1	0	0	1	0	0	0	0	1	0	0	1	0	1	0
6	2	1	1	1	1	1	1	1	1	1	0	0	0	0	0	0	1	0	0	1	0	1	0
1	0	1	1	1	1	1	1	1	1	0	0	0	1	0	0	0	1	0	0	1	0	1	0
1	0	1	1	1	1	1	1	1	1	0	0	0	1	0	0	0	1	0	0	0	0	1	0
5	1	0	1	1	1	1	1	1	1	0	0	1	0	0	0	0	1	0	0	1	0	1	0
17	3	1	1	1	1	1	1	1	1	0	0	0	0	0	1	0	1	0	0	0	0	1	0
17	3	1	1	1	1	1	1	1	1	1	0	0	0	0	0	0	1	0	0	0	0	1	0
21	3	0	1	1	1	0	1	1	0	0	0	0	1	0	0	0	1	0	0	1	0	1	0
1	0	1	1	1	1	1	1	1	1	0	0	1	0	0	0	0	1	0	0	1	0	1	0
2	0	0	1	1	1	0	1	1	0	0	0	0	1	0	0	0	1	0	0	0	0	1	0
2	0	1	1	1	1	1	1	1	1	0	0	0	1	0	0	0	1	0	0	1	0	1	0
20	3	0	1	1	1	1	1	1	1	1	0	0	0	0	0	0	1	0	0	1	0	1	0
5	1	1	1	1	1	1	1	1	1	0	0	1	0	0	0	0	1	0	0	1	0	1	0
2	0	0	1	1	1	1	1	1	1	1	0	0	0	0	0	0	1	0	0	0	0	1	0
5	1	1	1	1	1	1	1	1	1	1	0	0	0	0	0	0	1	0	0	1	0	1	0
2	0	0	1	1	1	1	1	1	1	0	1	1	0	0	0	0	1	0	0	1	0	1	0
2	0	1	1	1	1	1	1	1	1	0	0	1	0	0	0	0	0	0	1	1	0		0
2	0	1	1	1	1	1	1	1	1	1	1	0	0	0	0	0	0	0	1	1	0		0
2	0	0	1	1	1	1	1	1	1	0	0	1	0	0	0	0	1	0	0	1	0	1	0
19	3	1	1	1	1	0	0	0	0	0	0	1	0	0	0	0	1	0	0	0	0	1	0
0.86	0	1	1	1	1	0	1	1	0	0	0	1	0	0	0	0	0	0	1	0	0		0
1	0	0	1	1	1	0	1	1	0	1	0	0	0	0	0	0	1	0	0	0	0	1	0
2	0	0	1	1	1	0	1	1	0	0	0	1	0	0	0	0	0	0	1	0	0		0
2	0	1	1	1	1	1	1	1	1	1	0	0	0	0	0	0	1	0	0	0	0	1	0
23	3	1	1	1	1	0	0	0	0	1	0	0	0	0	0	0	1	0	0	0	0	1	0
17	3	0	1	1	1	1	1	1	1	1	0	0	0	0	0	0	1	0	0	0	0	1	0
14	3	0	1	1	1	0	1	1	0	1	0	0	0	0	0	0	1	0	0	0	0	1	0
14	3	1	1	1	1	0	0	0	0	1	0	0	0	0	0	0	1	0	0	1	0	1	0
13	3	0	1	1	1	1	1	1	1	1	0	1	0	0	0	0	1	0	0	1	0	1	0
12	3	0	1	0	1	1	1	0	0	1	0	0	0	0	0	0	1	0	0	0	0	1	0
10	2	0	1	1	1	1	0	0	0	1	0	0	0	0	0	0	0	0	1	0	0		0
10	2	0	1	0	1	1	1	0	0	0	0	1	0	0	0	0	0	0	1	0	0		0
4	1	1	1	1	1	0	1	1	0	0	0	1	0	0	0	0	0	0	1	0	0		0
2	0	1	1	1	1	1	1	1	1	0	1	1	0	0	0	0	1	0	0	0	0	1	0
19	3	1	1	1	1	1	1	1	1	0	1	0	1	0	1	0	1	0	0	0	0	1	0
16	3	0	1	1	1	0	1	1	0	1	0	0	0	0	1	0	1	0	0	0	0	1	0
6	2	0	1	1	1	1	1	1	1	0	0	1	0	0	0	0	1	0	0	0	0	1	0
2	0	1	1	0	1	0	1	0	0	0	0	1	0	0	0	0	1	0	0	0	0	1	0
5	1	1	1	0	1	0	1	0	0	0	0	0	1	0	0	1	0	0	1	0	0		0
5	1	1	1	1	1	0	1	1	0	0	0	1	0	0	0	0	1	0	0	0	0	1	0
3	1	1	1	1	1	1	1	1	1	0	0	0	1	0	0	0	1	0	0	0	0	1	0
6	2	0	1	1	1	1	1	1	1	0	1	0	0	0	0	0	0	0	1	0	0		0
2	0	0	1	1	1	1	1	1	1	1	0	0	0	0	0	0	1	0	0	0	0	1	0
13	3	1	1	1	1	1	1	1	1	0	0	1	0	1	0	0	1	0	0	1	0	1	0
7	2	0	1	1	0	1	0	0	0	0	0	0	0	1	0	0	1	0	0	0	0	1	0
2	0	1	1	1	1	1	1	1	1	0	0	0	0	0	0	0	1	0	0	0	0	1	0
2	0	0	1	1	1	0	1	1	0	0	0	0	1	0	0	0	1	0	0	0	0	1	0
14	3	0	1	1	1	1	1	1	1	0	0	0	1	0	0	0	1	0	0	0	0	1	0
22	3	0	1	1	1	1	1	1	1	1	0	0	0	0	0	0	1	0	0	0	0	1	0
2	0	1	1	1	1	1	1	1	1	0	0	0	1	0	0	0	1	0	0	0	0	1	0
8	2	1	1	1	1	0	1	1	0	0	0	1	0	0	0	0	1	0	0	0	0	1	0
2	0	0	1	1	1	0	1	1	0	1	0	0	0	0	0	0	1	0	0	0	0	1	0
2	0	0	1	1	1	1	1	1	1	1	0	0	0	0	0	0	1	0	0	0	0	1	0
2	0	1	1	1	1	0	1	1	0	1	0	1	0	0	0	0	1	0	0	0	0	1	0
4	1	0	1	1	1	1	1	1	1	1	0	0	0	0	0	0	0	0	1	1	0		0
10	2	1	1	1	1	1	1	1	1	1	0	0	0	1	0	0	1	0	0	0	0	1	0
1	0	1	1	1	1	0	0	0	0	1	0	0	0	0	0	0	1	0	0	0	0	1	0
2	0	0	1	1	1	1	0	0	0	0	0	1	0	0	0	0	1	0	0	0	0	1	0
19	3	1	1	1	1	1	1	1	1	1	0	0	1	0	1	0	1	0	0	0	0	1	0
15	3	1	1	1	1	1	0	0	0	1	0	0	0	0	0	0	1	0	0	0	0	1	0
2	0	0	1	1	1	1	0	0	0	1	0	0	0	0	0	0	1	0	0	1	0	1	0
4	1	0	1	1	1	1	1	1	1	1	0	1	0	0	0	0	0	0	1	0	0		0
4	1	1	1	1	1	1	1	1	1	0	0	1	1	0	0	0	1	0	0	1	0	1	0
2	0	0	1	1	1	1	1	1	1	0	0	1	0	1	0	0	1	0	0	1	0	1	0
14	3	1	1	1	1	1	0	0	0	0	1	0	0	0	1	0	1	0	0	0	0	1	0
17	3	1	1	1	1	0	1	1	0	1	0	0	1	0	1	0	1	0	0	0	0	1	0
14	3	1	1	1	1	1	1	1	1	0	0	0	0	0	0	0	1	0	0	0	0	1	0
14	3	1	1	1	1	1	1	1	1	1	0	0	1	0	0	0	0	0	1	0	0		0
2	0	0	1	1	0	0	1	0	0	1	0	0	0	0	0	0	0	0	1	0	0		0
3	1	1	1	1	1	0	1	1	0	0	1	0	0	0	0	0	1	0	0	0	0	1	0
6	2	1	1	1	1	0	1	1	0	1	0	0	0	0	0	0	1	0	0	0	0	1	0
4	1	0	1	1	0	0	1	0	0	0	0	1	0	0	0	0	1	0	0	0	0	1	0
5	1	1	1	1	1	1	1	1	1	1	0	1	0	0	0	0	1	0	0	0	0	1	0
4	1	0	1	1	1	1	1	1	1	0	0	1	0	0	0	0	1	0	0	0	0	1	0
5	1	0	1	1	1	1	1	1	1	1	0	0	0	0	0	0	1	0	0	0	0	1	0
6	2	1	1	1	1	1	1	1	1	0	1	0	0	0	0	0	1	0	0	1	0	1	0
2	0	0	1	1	0	1	1	0	0	1	0	0	0	0	0	0	1	0	0	0	0	1	0
5	1		1	1	1	1	1	1	1	0	0	0	0	1	0	0	1	0	0	0	0	1	0
2	0	1	1	1	1	1	1	1	1	0	0	0	1	1	0	0	1	0	0		1	1	0
0.77	0	1	1	1	1	1	1	1	1	1	0	0	0	0	1	0	1	0	0	0	0	1	0
23	3	0	1	1	1	1	1	1	1	1	0	0	0	0	0	0	1	0	0	0	0	1	0
2	0	1	1	1	1	0	1	1	0	0	0	1	0	0	0	0	1	0	0	1	0	1	0
1	0	1	1	0	1	1	1	0	0	1	0	0	0	1	0	0	1	0	0	1	0	1	0
8	2	1	1	1	1	0	0	0	0	1	0	0	0	0	0	0	1	0	0	1	0	1	0
2	0	0	1	0	1	1	1	0	0	1	0	0	0	0	0	0	1	0	0	1	0	1	0
3	1	1	1	0	1	0	0	0	0	0	0	1	0	0	0	0	1	0	0	1	0	1	0
2	0	1	1	0	1	1	1	0	0	1	0	0	1	0	0	0	1	0	0	1	0	1	0
11	2	0	1	0	1	1	0	0	0	1	0	1	0	0	0	0	1	0	0	1	0	1	0
13	3	1	1	0	1	1	1	0	0	1	0	0	0	0	0	0	1	1	0	0	0	1	0
12	3	1	1	1	0	0	0	0	0	0	0	0	1	0	0	0	0	0	1	0	0		0
2	0	1	1	0	1	1	0	0	0	0	0	1	0	0	0	0	1	0	0	1	0	1	0
2	0	1	1	1	1	0	1	1	0	0	0	0	1	0	0	0	1	0	0	0	0	0	1
2	0	0	1	0	1	0	1	0	0	0	0	1	0	0	0	0	1	0	0	1	0	1	0
2	0	0	1	1	1	0	1	1	0	0	0	1	0	0	1	1	1	0	0	1	0	1	0
6	2	0	1	0	0	1	1	0	0	0	0	0	0	0	0	0	1	0	0	0	0	1	0
4	1	1	1	0	1	1	1	0	0	0	0	1	0	0	0	0	0	1	0	1	0	1	0
2	0	1	1	1	1	1	1	1	1	0	0	1	0	0	0	0	0	0	1		1		0
2	0	0	1	0	1	1	1	0	0	0	0	0	0	0	0	0	1	0	0	1	0	1	0
11	2	0	1	0	1	1	1	0	0	0	0	0	1	0	0	0	1	0	0	1	0	1	0
12	3	1	1	0	1	1	1	0	0	1	0	0	0	0	0	0	0	0	1	1	0		0
14	3	1	1	1	1	1	1	1	1	0	0	0	1	0	0	0	1	0	0	0	0	1	0
18	3	0	1	0	1	0	0	0	0	0	0	0	1	0	0	0	1	0	0	0	0	1	0
2	0	1	1	1	1	0	1	1	0	1	0	0	0	0	0	0	1	0	0	1	0	1	0
10	2	1	1	0	1	0	1	0	0	1	0	0	0	0	0	0	1	0	0	0	0	1	0
2	0	0	1	0	1	1	1	0	0	1	0	0	0	0	0	0	1	0	0	1	0	1	0
1	0	0	1	1	1	1	1	1	1	0	0	1	0	0	0	0	1	0	0	0	0	1	0
1	0	1	1	1	1	0	1	1	0	1	0	0	0	0	0	0	1	1	0	0	0	1	0
23	3	1	1	1	1	0	1	1	0	0	0	0	1	0	1	0	0	0	1	0	0		0
20	3	1	1	1	1	1	1	1	1	1	0	0	0	0	1	0	1	0	0	0	0	1	0
17	3	1	1	0	1	0	1	0	0	1	0	0	0	0	1	0	1	0	0	0	0	1	0
15	3	0	1	1	1	1	1	1	1	1	0	0	1	0	0	0	1	0	0	0	0	1	0
9	2		1	1	1	1	1	1	1	1	0	0	1	0	0	0	1	0	0	0	0	1	0
2	0		1	0	1	1	0	0	0	0	0	1	0	0	0	0	1	1	0	1	0	1	0
2	0	0	1		1	1	1	0	0	1	0	0	0	0	0	0	1	0	0	0	0	1	0
8	2	1	1	0	1	1	1	0	0	1	0	0	0	0	0	0	1	0	0	0	0	1	0
7	2	1	1		1	1	1	0	0	1	0	0	0	0	0	0	1	0	0	0	0	1	0
3	1	0	1	0	1	1	1	0	0	0	0	1	0	0	0	0	1	0	0	0	0	1	0
6	2		1	0	1	1	1	0	0	1	0	0	1	0	0	0	0	0	1	1	0		0
2	0		1	0	1	1	1	0	0	1	0	0	1	0	1	0	1	0	0	1	0	1	0
2	0		1	0	1	1	0	0	0	0	0	0	1	0	0	0	1	0	0	1	0	1	0
9	2		1	1	1	1	1	1	1	1	0	0	1	0	0	0	1	0	0	0	0	1	0
2	0		1	0	1	1	1	0	0	0	0	1	0	0	0	0	0	0	1	0	0	1	0
2	0	1	1	0				0	0	0	0	1	0	0	0	0	1	0	0	1	0	1	0
2	0		1	0	1	1	1	0	0	0	0	1	0	0	0	0	1	0	0	1	0	1	0
2	0	1	1	0	1	1	1	0	0	0	0	1	0	0	0	0	1	0	0	1	0	1	0
16	3	0	1	0	1	1	1	0	0	0	1	0	0	0	0	0	1	0	0	0	0	1	0
7	2	0	1	0	1	1	1	0	0	0	1	0	1	0	0	0	0	0	1	0	0		0
10	2		1	0	1	1	0	0	0	1	0	0	0	0	0	0	1	0	0	0	0	1	0
2	0	0	1	0	1	1	1	0	0	0	0	1	0	0	0	0	1	0	0	0	0	1	0
3	1		1	0	1	1	0	0	0	1	0	0	0	0	0	0	0	0	1	1	0		0
2	0	1	1	0	0	1	1	0	0	0	0	1	0	0	0	0	1	0	0	0	0	1	0
2	0	0	1		1	1	1	0	0	1	0	0	0	0	0	0	1	0	0	1	0	1	0
2	0		1		1	1	1	0	0	0	1	0	1	0	0	0	0	0	1	0	0	1	0
2	0		1		1	0	1	0	0	0	0	1	0	0	0	0	0	0	1	1	0		0
2	0		1	0	1	1	1	0	0	0	0	1	0	0	0	0	0	0	1	0	0		0
3	1		1	0	1	0	1	0	0	1	0	0	0	0	0	0	0	0	1	0	0		0
3	1	1	1		1	1	1	0	0	1	0	0	1	0	0	0	1	0	0	1	0	1	0
2	0	0	1		1	0	1	0	0	1	0	0	1	0	0	0	0	0	1	1	0		0
4	1		1		1	0	1	0	0	0	0	1	1	0	0	0	0	0	1	0	0		0
2	0	0	1	0	1	0	1	0	0	1	0	0	1	0	0	0	1	0	0	1	0	1	0
7	2	1	1	0	1	1	1	0	0	1	0	1	0	0	0	0	1	0	0	0	0	1	0
10	2	0	1	0	1	0	1	0	0	0	1	0	0	0	0	0	1	0	0	0	0	2	0
4	1	1	1	0	1	1	1	0	0	0	0	1	0	0	0	0	1	0	0	1	0	1	0
12	3	1	1	0	1	1	1	0	0	0	0	0	1	0	0	0	0	0	1	1	0		0
11	2	1	1	0	1	1	1	0	0	0	0	0	1	1	0	0	1	0	0	0	0	1	0
2	0	1	1	1	0	1	0	0	0	1	0	0	0	0	0	0	1	0	0	0	0	1	0
2	0	0	1	0	1	1	1	0	0	0	0	1	0	0	0	0	0	0	1	0	0	2	0
7	2	0	1	1	1	1	1	1	1	1	0	0	0	0	0	0	1	0	0	0	0	1	0
3	1	0	1	0	1	0	1	0	0	1	0	0	0	0	1	0	1	0	0	0	0	1	0
2	0	1	1	0	1	1	1	0	0	0	0	1	0	0	0	0	1	0	0	1	0	1	0
3	1	1	1	0	1	1	1	0	0	1	0	0	0	0	0	0	1	0	0	0	0	1	0
20	3		1	0	1	1	0	0	0	0	0	0	0	0	0	0	0	0	1	0	0		0
13	3		1	1	1	1	0	0	0	1	0	0	0	0	0	0	1	0	0	1	0	1	0
15	3	1	1	0	1	0	1	0	0	1	0	0	1	0	1	0	1	0	0	0	0	1	0
11	2	1	1	0	1	1	1	0	0	0	0	0	0	0	0	0	1	0	0	0	0	1	0
4	1	0	1	0	0	1	1	0	0	1	0	0	1	0	1	0	1	0	0	0	0	1	0
2	0	1	1	0	1	0	1	0	0	1	0	0	0	0	0	0	0	0	1	0	0		0
4	1	1	1	0	1	0	1	0	0	0	0	1	0	0	0	0	1	0	0	0	0	1	0
2	0	1	1	1	1	0	1	1	0	0	0	1	0	0	0	0	1	0	0	1	0	1	0
8	2	1	1	0	1	1	1	0	0	1	0	0	0	0	0	0	1	0	0	1	0	1	0
7	2	1	1	0	1	0	1	0	0	0	0	1	0	0	0	0	0	0	1	0	0		0
2	0	1	1	0	1	0	0	0	0	0	1	0	0	0	0	0	0	0	1	0	0		0
7	2	0	1	0	1	1	1	0	0	1	0	0	0	0	0	0	1	0	0	0	0	1	0
2	0	1	1	0	1	1	1	0	0	0	0	1	0	0	0	0	1	0	0	0	0	1	0
2	0	0	1	0	1	0	1	0	0	0	0	1	0	0	0	0	1	0	0	0	0	1	0
13	3	0	1	0	1	0	1	0	0	1	1	0	0	0	1	0	0	0	1	0	0		0
18	3	1	1	0	1	0	1	0	0	1	0	0	0	0	1	0	1	0	0	1	0	1	0
2	0	0	1	0	1	1	1	0	0	0	0	1	0	1	0	0	1	0	0	1	0	1	0
3	1	0	1	0	1	1	1	0	0	0	0	1	1	1	0	0	1	1	0	0	0	1	0
2	0	1	1	0	1	1	1	0	0	1	0	0	0	0	0	0	0	0	1	0	0		0
5	1	1	1	0	1	0	1	0	0	1	0	0	1	0	0	0	1	0	0	1	0	1	0
6	2	0	1	0	1	0	0	0	0	0	1	0	0	0	0	0	1	0	0	0	0	1	0
8	2	0	1	0	1	1	0	0	0	0	0	1	0	0	0	0	1	0	0	0	0	1	0
2	0	1	1	1	1	1	0	0	0	1	0	0	1	0	0	0	0	0	1	0	0		0
8	2	1	1	0	1	1	0	0	0	1	0	0	0	0	1	0	1	0	0	0	0	1	0
11	2	0	1	1	1	1	1	1	1	1	0	0	1	0	0	1	1	0	0	0	0	1	0
8	2	1	1	1	1	0	1	1	0	0	0	1	0	0	0	0	1	0	0	1	0	1	0
2	0	1	1	0	1	1	1	0	0	0	0	1	0	0	0	0	0	0	1	1	0		0
2	0	1	1	0	0	1	1	0	0	0	0	0	0	1	0	0	0	0	1	1	0	1	0
9	2	1	1	1	1	1	1	1	1	1	0	0	0	0	0	0	1	0	0	0	0	1	0
13	3	1	1	0	1	1	1	0	0	0	1	0	0	0	0	0	1	0	0	0	0	1	0
14	3	0	1	0	1	1	1	0	0	1	0	0	0	0	1	0	0	0	1	0	0		0
17	3	0	1	0	1	1	1	0	0	0	0	0	0	0	1	0	1	0	0	0	0	1	0
12	3	0	1	0	1	0	0	0	0	0	1	0	0	0	0	0	1	0	0	1	0	1	0
2	0	0	1	0	1	1	1	0	0	0	0	1	0	0	0	0	0	0	1	0	0		0
2	0	0	1	0	1	1	1	0	0	1	1	1	0	0	0	0	0	0	1	1	0		0
8	2	1	1	0	1	1	1	0	0	0	0	1	0	0	0	0	0	0	1	0	0		0
8	2	0	1	1	1	1	1	1	1	1	0	0	1	0	0	0	0	0	1	1	0		0
9	2	1	1	1	1	1	1	1	1	1	0	0	0	0	0	0	0	0	1	1	0		0
17	3	1	1	0	1	1	1	0	0	1	0	0	1	0	1	0	1	0	0	0	0	1	0
13	3	1	1	1	1	1	1	1	1	1	0	0	1	0	1	0	1	0	0	0	0	1	0
9	2	1	1	0	1	1	1	0	0	0	0	1	0	0	0	0	0	0	1	0	0		0
2	0	1	1	0	1	1	1	0	0	0	0	0	1	0	0	0	1	0	0	0	0	1	0
3	1	0	1	0	1	1	1	0	0	0	0	1	0	0	0	0	0	0	1	0	0		0
8	2	0	1	1	1	1	1	1	1	0	0	0	0	0	0	0	1	0	0	1	0	1	0
3	1	1	1	1	1	1	1	1	1	0	0	1	0	0	0	0	0	0	1	0	0		0
3	1	0	1	0	1	1	1	0	0	1	0	0	0	0	0	0	0	0	1	1	0		0
7	2	1	1	0	1	1	1	0	0	0	0	0	0	0	0	0	1	0	0	1	0	1	0
2	0	0	1	0	0	1	1	0	0	1	0	0	0	0	0	0	0	0	1	0	0		0
7	2	1	1	1	1	0	0	0	0	1	0	0	0	0	0	0	1	0	0		1	1	0
10	2	0	1	0	1	0	0	0	0	0	0	0	1	0	0	0	1	0	0	0	0	1	0
11	2	0	1	0	1	0	1	0	0	1	0	0	0	0	0	0	0	0	1	0	0	1	0
3	1	1	1	0	1	1	1	0	0	1	0	0	0	0	0	0	1	0	0	0	0	1	0
4	1	0	1	1	1	1	1	1	1	1	0	0	0	1	0	0	0	0	1	0	0		0
2	0	0	1	0	1	0	1	0	0	0	0	1	0	0	0	0	1	0	0	1	0	1	0
8	2	1	1	0	1	1	1	0	0	1	0	0	0	1	0	0	1	0	0	0	0	1	0
3	1	1	1	1	1	1	1	1	1	0	0	1	0	0	0	0	1	0	0	0	0	1	0
2	0	1	1	1	1	0	1	1	0	1	0	0	0	0	0	0	1	1	0	0	0	1	0
2	0	1	1	0	1	0	1	0	0	1	0	0	1	0	0	0	1	0	0	0	0	1	0
2	0	1	1	0	1	1	0	0	0	0	0	1	0	1	0	0	0	0	1	1	0		0
2	0	1	1	0	1	1	1	0	0	0	0	1	0	0	0	0	1	0	0	0	0	1	0
2	0	0	1	0	1	1	1	0	0	0	0	1	0	0	0	0	1	0	0	0	0	1	0
6	2	1	1	0	1	1	1	0	0	1	0	0	0	0	0	0	1	0	0	0	0	1	0
5	1	1	1	0	0	0	0	0	0	1	0	0	0	0	0	0	1	0	0	0	0	1	0
1	0	0	1	0	1	1	1	0	0	0	0	1	0	0	0	0	0	0	1	1	0	1	0
1	0	0	1	0	1	1	1	0	0	0	0	0	0	0	0	0	1	0	0	0	0	1	0
15	3	1	1	0	0	0	0	0	0	1	0	0	0	0	0	0	1	0	0	1	0	1	0
12	3	0	1	0	1	1	1	0	0	1	0	0	0	0	1	0	1	0	0	0	0	1	0
21	3	1	1	1	1	1	1	1	1	0	0	0	0	0	1	0	0	0	1	0	0		0
19	3	1	1	0	1	1	1	0	0	1	0	0	0	0	0	0	1	0	0	1	0	1	0
1	0	1	1	0	1	1	1	0	0	0	0	0	1	0	0	0	0	0	1	1	0		0
3	1	1	1	0	1	1	1	0	0	0	0	0	1	0	0	0	0	0	1	1	0		0
7	2	1	1	1	1	1	1	1	1	0	0	1	0	0	0	0	1	0	0	0	0	1	0
2	0	1	1	0	1	1	1	0	0	0	0	1	0	0	0	0	0	0	1	0	0		0
16	3	1	1	0	1	0	1	0	0	1	0	0	0	0	0	0	0	0	1	0	0		0
20	3	0	1	0	0	0	1	0	0	0	0	0	0	0	0	0	0	0	1	0	0		0
14	3	0	1	1	1	1	1	1	1	0	0	0	1	0	0	0	0	0	1	0	0		0
9	2	1	1	0	1	1	1	0	0	1	0	0	0	0	1	0	1	0	0	0	0	1	0
3	1	0	1	1	1	1	0	0	0	1	0	0	0	0	0	0	1	0	0	0	0	1	0
4	1	1	0	0	1	0	1	0	0	0	1	0	0	0	0	0	1	0	0		0	1	0
6	2	0	0	0	1	0	1	0	0	1	0	0	0	0	0	0	1	0	0		1	1	0
3	1	0	0	0	1	0	1	0	0	0	0	0	0	0	0	0	1	0	0		0	1	0
9	2	0	0	0	1	1	0	0	0	1	0	0	0	0	0	0	1	0	0		0	1	0
7	2	1	0	0	1	1	1	0	0	0	0	0	1	0	0	0	1	0	0		0	1	0
16	3	1	0	0	1	0	0	0	0	0	0	0	0	0	1	0	1	0	0		1	1	0
6	2	1	0	1	1	1	1	1	1	1	0	0	0	0	1	0	1	0	0	1	0	0	1
2	0	1	0	0	1	0	1	0	0	0	0	1	0	0	0	0	1	0	0	1	0	1	0
22	3	1	0	0	1	1	0	0	0	0	1	0	0	0	0	0	1	0	0	0	0	1	0
21	3	0	0	0	1	1	1	0	0	1	0	0	0	0	0	0	1	0	0	1	0	1	0
11	2	1	0	0	1	1	1	0	0	1	0	0	0	0	0	0	1	0	0	0	0	1	0
20	3	0	0	0	1	0	1	0	0	1	0	0	0	0	0	0	1	0	0	0	0	1	0
21	3	1	0	0	1	0	1	0	0	1	0	0	0	0	1	0	1	0	0	0	0	1	0
21	3	1	0	0	1	1	1	0	0	0	1	0	0	0	0	0	1	0	0	0	0	1	0
14	3	0	0	0	1	1	1	0	0	1	0	0	0	0	0	0	1	0	0	0	0	1	0
14	3	1	0	1	1	0	1	1	0	1	1	0	0	0	0	0	1	0	0	0	0	1	0
2	0	0	0	0	1	1	1	0	0	0	0	0	1	0	0	0	1	0	0		0	1	0
17	3	0	0	0	1	0	0	0	0	0	0	1	0	0	0	0	1	0	0		0		0
4	1	0	0	0	1	1	1	0	0	0	1	0	1	0	0	0	0	0	1		0		0
14	3	1	0	0	1	1	1	0	0	1	0	0	1	1	0	0	1	0	0	0	0	1	0
20	3	0	0	0	1	0	1	0	0	1	0	0	0	0	0	0	1	0	0		1	1	0
11	2	1	0	0	1	0	0	0	0	0	0	1	0	0	1	0	1	0	0		0	1	0
2	0	0	0	0	1	1	1	0	0	1	0	0	0	0	0	0	1	0	0		0	1	0
2	0	1	0	0	1	1	0	0	0	0	0	1	0	0	0	0	1	0	0	0	0	1	0
2	0	0	0	0	1	1	0	0	0	0	0	1	0	1	0	0	1	0	0	0	0	1	0
6	2	1	0	0	1	1	0	0	0	0	0	1	0	0	1	0	1	0	0	0	0	1	0
7	2	0	0	0	1	1	1	0	0	0	1	0	0	0	0	0	0	0	1	0	0		0
13	3	0	0	0	1	0	0	0	0	1	0	0	0	0	0	0	1	0	0	0	0	1	0
10	2	0	0	0	1	1	1	0	0	1	0	0	0	0	0	0	1	1	0	0	0	1	0
5	1	1	0	0	1	1	0	0	0	0	0	0	1	0	0	0	1	0	0	0	0	1	0
6	2	1	0	0	1	0	0	0	0	0	0	0	0	0	0	0	0	0	1	1	0		0
2	0	0	0	0	1	0	0	0	0	0	0	1	1	0	0	0	1	0	0	0	0	1	0
7	2	0	0	0	1	1	0	0	0	0	1	0	1	0	1	0	1	0	0	0	0	1	0
8	2	1	0	0	1	0	0	0	0	1	0	0	0	0	0	0	1	1	0	0	0	1	0
6	2	1	0	1	1	0	0	0	0	1	0	0	0	0	0	0	1	0	0	0	0	1	0
2	0	1	0	0	0	1	1	0	0	0	0	1	0	0	0	0	1	0	0	0	0	1	0
18	3	0	0	0	1	0	0	0	0	1	0	0	0	0	1	0	1	0	0	0	0	1	0
7	2	0	0	0	1	0	0	0	0	0	0	0	0	0	1	0	1	0	0	0	0	1	0
17	3	0	0	1	1	0	0	0	0	1	0	0	0	0	1	0	0	0	1	0	0	1	0
12	3	1	0	0	1	0	0	0	0	1	0	0	0	0	1	0	1	0	0	0	0	1	0
6	2	1	0	0	1	0	0	0	0	1	0	0	0	0	1	0	1	0	0	0	0	1	0
8	2	0	0	1	1	1	0	0	0	0	0	0	0	0	0	0	1	0	0	0	0	1	0
9	2	0	0	0	1	0	1	0	0	1	0	0	0	0	0	0	1	0	0	0	0	1	0
2	0	0	0	0	1	1	0	0	0	1	0	0	0	0	0	0	0	0	1	0	0		0
22	3	1	0	0	1	0	1	0	0	1	0	0	0	0	0	0	1	0	0	0	0	1	0
16	3	0	0	0	0	0	0	0	0	1	0	0	1	0	0	0	1	0	0	0	0	1	0
2	0	1	0	0	0	0	0	0	0	0	0	0	0	1	0	0	1	0	0	0	0	1	0
5	1	1	0	0	1	0	1	0	0	0	0	1	0	0	0	0	1	0	0	0	0	1	0
2	0	0	0	0	1	0	1	0	0	0	0	0	0	0	0	0	1	0	0	0	0	1	0
2	0	0	0	0	0	0	0	0	0	0	0	1	0	0	0	0	1	0	0	0	0	1	0
5	1	0	0	0	1	1	1	0	0	0	0	1	0	0	0	0	1	0	0	0	0	1	0
3	1	0	0	0	1	0	1	0	0	0	0	1	0	0	0	0	0	0	1	0	0		0
8	2	1	0	0	1	1	1	0	0	0	0	1	0	0	0	1	0	0	1	0	0		0
2	0	1	0	0	1	1	1	0	0	1	0	1	0	0	0	0	1	0	0	0	0	1	0
3	1	0	0	1	1	1	1	1	1	0	0	1	0	0	0	0	0	0	1	0	0		0
18	3	0	0	0	1	0	1	0	0	0	0	0	1	0	0	0	1	0	0	0	0	1	0
20	3	0	0	0	1	0	0	0	0	0	0	0	1	0	0	0	1	0	0	0	0	1	0
23	3	0	0	0	1	0	0	0	0	1	0	0	0	0	0	0	1	0	0	0	0	1	0
9	2	0	0	1	1	1	1	1	1	0	0	1	0	0	0	0	0	0	1	0	0		0
7	2	0	0	1	1	0	1	1	0	1	0	0	0	0	0	0	1	0	0	0	0	1	0
4	1	0	0	0	1	0	1	0	0	1	0	0	0	0	0	1	1	0	0	0	0	1	0
8	2	1	0	0	1	1	1	0	0	1	0	0	0	0	0	0	1	0	0	0	0	1	0
5	1	0	0	0	1	0	1	0	0	1	0	0	0	0	0	0	1	0	0	0	0	1	0
4	1	0	0	0	0	0	1	0	0	0	1	0	0	0	0	0	1	0	0	0	0	1	0
2	0	0	0	0	0	0	1	0	0	1	0	0	0	0	0	0	1	0	0	0	0	1	0
4	1	1	0	1	1	0	1	1	0	0	0	1	0	0	0	0	1	0	0	0	0	1	0
10	2	1	0	0	1	1	1	0	0	1	0	0	0	0	0	0	1	0	0	0	0	1	0
23	3	1	0	0	1	0	0	0	0	0	1	0	0	0	1	0	1	0	0	0	0	1	0
15	3	0	0	0	1	1	0	0	0	0	0	0	1	0	0	0	1	0	0	0	0	1	0
19	3	1	0	0	1	1	0	0	0	0	0	0	0	0	0	0	1	0	0	0	0	1	0
4	1	0	0	0	1	0	1	0	0	1	0	0	0	0	0	1	1	0	0	0	0	1	0
3	1	0	0	1	1	0	1	1	0	0	0	0	1	0	0	0	1	0	0	0	0	1	0
2	0	0	0	0	1	0	0	0	0	0	0	1	1	0	0	0	1	0	0	0	0	1	0
4	1	1	0	0	1	1	1	0	0	0	0	1	1	0	0	0	0	0	1	0	0		0
9	2	0	0	0	1	1	1	0	0	1	0	0	0	0	0	0	1	0	0	0	0	1	0
5	1	1	0	0	1	1	1	0	0	0	0	0	1	0	0	0	1	0	0	0	0	1	0
23	3	1	0	0	1	1	0	0	0	1	0	0	0	0	0	0	1	0	0	0	0	1	0
14	3	0	0	0	1	0	0	0	0	0	0	0	0	0	1	0	1	0	0	0	0	1	0
7	2	0	0	0	1	1	1	0	0	0	0	1	0	0	0	0	1	0	0	0	0	1	0
8	2	1	0	0	1	1	1	0	0	1	0	1	0	0	0	0	1	0	0	0	0	1	0
2	0	1	0	0	0	0	1	0	0	0	0	1	0	0	0	0	1	0	0	0	0	1	0
2	0	1	0	0	0	0	1	0	0	0	0	1	0	0	0	0	1	0	0	0	0	1	0
2	0	0	0	0	1	1	0	0	0	0	0	1	0	0	0	0	1	0	0	0	0	1	0
2	0	1	0	0	1	1	1	0	0	0	0	1	0	0	0	0	0	0	1	0	0	1	0
19	3	1	0	0	1	1	0	0	0	1	0	0	0	0	0	0	1	0	0	0	0	1	0
6	2	0	0	0	1	1	1	0	0	0	0	1	0	0	0	0	1	0	0	0	0	1	0
8	2	1	0	0	1	1	0	0	0	1	0	0	0	0	0	0	1	0	0	0	0	1	0
7	2	0	0	0	1	1	0	0	0	0	0	0	1	0	0	0	1	0	0	0	0	1	0
8	2	0	0	0	1	0	0	0	0	0	0	1	0	0	0	0	1	0	0	0	0	1	0
6	2	1	0	0	1	1	0	0	0	0	0	1	0	0	0	0	1	0	0	0	0	1	0
6	2	0	0	0	1	1	0	0	0	1	1	0	0	0	0	0	1	0	0	0	0	1	0
3	1	0	0	0	1	1	1	0	0	0	0	1	1	0	0	0	1	0	0	0	0	1	0
5	1	1	0	0	1	0	0	0	0	1	0	0	1	0	1	0	1	0	0	0	0	1	0
19	3	0	0	1	1	1	0	0	0	0	0	0	1	0	1	0	1	0	0	0	0	1	0
18	3	1	0	0	1	0	0	0	0	1	0	0	1	0	1	0	1	0	0	0	0	1	0
21	3	1	0	0	1	0	0	0	0	1	0	0	0	0	0	0	1	0	0	0	0	1	0
19	3	0	0	0	1	1	1	0	0	0	0	0	1	0	0	0	1	0	0	0	0	1	0
14	3	1	0	0	1	1	0	0	0	0	1	0	0	0	0	0	1	1	0	0	0	1	0
4	1	0	0	0	1	0	0	0	0	1	0	0	0	1	0	0	1	0	0		0	1	0
11	2	0	0	0	1	1	0	0	0	1	0	0	0	0	1	0	0	0	1	0	0		0
2	0	1	0	0	1	1	0	0	0	0	0	0	0	0	0	0	1	0	0	0	0	1	0
9	2	1	0	0	1	0	0	0	0	0	0	0	1	0	1	0	1	0	0	0	0	1	0
7	2	0	0	0	1	1	1	0	0	1	0	1	0	0	0	0	1	0	0	0	0	1	0
10	2	0	0	0	1	0	0	0	0	1	0	0	0	0	0	0	0	0	1	0	0	1	0
2	0	1	0	1	1	0	0	0	0	0	0	1	1	0	0	0	1	0	0	0	0	1	0
4	1	1	0		1	1	1	0	0	1	0	0	0	0	0	0	0	0	1	0	0	1	0
0.33	0	0	0	1	0	0	0	0	0	0	0	0	1	0	0	0	1	0	0	0	0	1	0
19	3	0	0	0	1	1	1	0	0	0	0	0	1	0	0	0	0	0	1	0	0	1	0
16	3	1	0	0	1	1	1	0	0	0	0	0	1	0	1	0	1	0	0	0	0	1	0
18	3	1	0	0	1	0	0	0	0	0	1	0	0	0	0	0	1	0	0	0	0	1	0
18	3	1	0	0	1	0	0	0	0	1	0	0	0	0	1	0	0	0	1	0	0	1	0
13	3	1	0	0	1	0	0	0	0	1	0	0	0	0	1	0	0	0	1	0	0	1	0
9	2	1	0	0	1	1	0	0	0	1	0	0	0	0	1	0	1	0	0	0	0	1	0
5	1	1	0	0	1	1	1	0	0	0	0	0	1	0	0	0	0	0	1	0	0		0
9	2	0	0	0	1	1	0	0	0	0	0	0	1	0	1	0	0	0	1	0	0		0
7	2	0	0	0	1	1	0	0	0	0	0	0	1	0	0	0	1	0	0		0	1	0
5	1	1	0	0	1	1	0	0	0	0	0	1	1	0	1	0	1	0	0	1	0	1	0
3	1	1	0	0	1	1	0	0	0	1	0	0	0	0	0	0	0	0	1	0	0		0
10	2	0	0	0	1	1	1	0	0	0	1	0	0	0	0	0	1	0	0	0	0	1	0
8	2	1	0	0	1	1	0	0	0	0	1	0	1	0	0	0	0	0	1	0	0		0
7	2	1	0	0	1	0	0	0	0	1	0	1	0	0	0	0	1	0	0	0	0	1	0
15	3	1	0	1	1	1	0	0	0	1	0	0	0	0	0	0	1	0	0	0	0	1	0
19	3	1	0	0	1	1	0	0	0	0	0	0	1	0	1	0	1	0	0	0	0	1	0
19	3	1	0	0	0	0	0	0	0	1	0	0	0	0	1	0	1	0	0	0	0	1	0
19	3	0	0	0	1	0	0	0	0	0	1	0	0	0	1	0	0	0	1	0	0		0
